# Supplementary material for: Hemorrhagic gastric ulcer in a patient with Behcet's disease successfully treated with infliximab
Source: DEN Open. 2022 Dec 15;3(1):e196. doi: 10.1002/deo2.196 (PMC9755104; doi:10.1002/deo2.196)
Supplement: Supplementary file 1 — Table S1 Laboratory data at the time of referral to our hospital [file DEO2-3-e196-s001.xlsx]

## Sheet: table
Supplementary table. Blood laboratory data at the time of referral to our hospital
	Hematology			Serum Chemistry
	White blood cells	7200	/mL	Total protein	6.5	g/dL	Soluble interleukin-2 receptor	922.8	ng/mL
	Neutrophils	64.2	%	Albumin	2.5	g/dL	Carcinoembryonic antigen	1	ng/mL
	Lymphocytes	28.4	%	Aspartate aminotransferase	17	IU/L	Carbohydrate antigen 19-9	1	U/mL
	Monocytes	5.7	%	Alanine aminotransferase	13	IU/L	Helicobacter pylori-immunoglobulin G	<3	U/mL
	Eosinophils	1.3	%	Lactate dehydrogenase	134	IU/L	Cytomegalovirus-immunoglobulin M	(-)
	Red blood cells	391×104	/mL	Total bilirubin	0.3	mg/dL	Cytomegalovirus-immunoglobulin G	(-)
	Hemoglobin	11.2	g/dL	Blood urea nitrogen	11	mg/dL	Cytomegalovirus antigen	(-)
	Hematocrit	34.5	%	Creatinine	0.41	mg/dL	Interferon-gamma release assay	(-)
	Platelets	43.6×104	/mL	C-reactive protein	1.49	mg/dL	Gastrin	100	pg/mL
